# Supplementary material for: Identification of risk factors and mosquito vectors associated with dengue virus infection in American Samoa, 2017
Source: PLOS Glob Public Health. 2023 Jul 7;3(7):e0001604. doi: 10.1371/journal.pgph.0001604 (PMC10328243; doi:10.1371/journal.pgph.0001604)
Supplement: S1 Data — (XLSX) [file pgph.0001604.s001.xlsx]

## Sheet: ClusterIndiv
UniqueKey	Interviewdate	pt_sex	pregnant	living_amsam_Yrs	LT1Year	HighBP	HeartDz	High_cholesterol	Diabetes	Stroke	KidneyDz	LiverDz	ThyroidDz	Asthma	LungDz	JointDz_Arthritis	Cancer	Lupus	AIDzSpcfy	MedCondNA	MedCond_refuse	OtrAIDzSpcfy	NSAID	Corticosteroids	Abx	Medications_none	Medications_refused	fever_last3mo	onset_date	WeekMonthEst	Skin_Rash	Nausea_Vomiting	Diarrhea	Red_eyes	Muscle_pain	Joint_pain	Chills	Cough	Headache	Pain_behind_eyes	Abdominal_pain	Arthritis	Runny_nose	Sore_throat	Calf_pain_	Minorbleeding	MajorBleeding	specify_OtrSymptoms	AcuteIllnessRefuse
1	2017-09-30	Female	No	15	No	No	No	No	No	No	No	No	No	No	No	No	No	No	No	Yes	No		No	No	No	Yes	No	No			No	No	No	No	No	No	No	No	No	No	No	No	No	No	No	No	No		No
2	2017-09-30	Female	No	14	No	No	No	No	No	No	No	No	No	No	No	No	No	No	No	Yes	No		No	No	No	Yes	No	Yes	2017-09-18		Yes	Yes	No	No	Yes	Yes	No	Yes	Yes	No	No	No	No	Yes	No	No	No	FEVER	No
3	2017-09-30	Male		12	No	No	No	No	No	No	No	No	No	No	No	No	No	No	No	Yes	No		No	No	No	Yes	No	No			No	No	No	No	No	No	No	No	No	No	No	No	No	No	No	No	No		No
4	2017-10-02	Female	No	25	No	No	No	No	No	No	No	No	No	No	No	No	No	No	No	Yes	No		No	No	No	Yes	No	No			No	No	No	No	No	No	No	No	No	No	No	No	No	No	No	No	No		No
5	2017-09-30	Male		3	No	No	No	No	No	No	No	No	No	No	No	No	No	No	No	Yes	No		No	No	No	Yes	No	Yes	2017-09-25		No	No	No	No	No	No	No	No	No	No	No	No	Yes	No	No	No	No	FEVER	No
6	2017-09-30	Female	No	7	No	No	No	No	No	No	No	No	No	No	No	No	No	No	No	Yes	No		No	No	No	Yes	No	Yes	2017-09-22		No	No	No	No	Yes	Yes	No	Yes	Yes	No	No	No	No	No	No	No	No	FEVER	No
7	2017-09-30	Male		40	No	No	Yes	No	No	No	No	No	No	No	No	No	No	No	No	No	No		No	No	No	Yes	No	No			No	No	No	No	No	No	No	No	No	No	No	No	No	No	No	No	No		No
8	2017-09-30	Female	No	11	No	Yes	No	No	No	No	No	No	No	Yes	No	No	No	No	No	No	No		No	No	No	Yes	No	No			No	No	No	No	No	No	No	No	No	No	No	No	No	No	No	No	No		No
9	2017-09-30	Female	Yes	29	No	No	No	No	No	No	No	No	No	No	No	No	No	No	No	Yes	No		No	No	No	Yes	No	No			No	No	No	No	No	No	No	No	No	No	No	No	No	No	No	No	No		No
10	2017-10-02	Male		40	No	Yes	No	No	Yes	No	No	No	No	No	No	No	No	No	No	No	No		No	No	No	Yes	No	No			No	No	No	No	No	No	No	No	No	No	No	No	No	No	No	No	No		No
11	2017-09-30	Female	No	48	No	No	No	No	No	No	No	No	No	No	No	No	No	No	No	Yes	No		No	No	No	Yes	No	No			No	No	No	No	No	No	No	No	No	No	No	No	No	No	No	No	No		No
12	2017-09-30	Male		5	No	No	No	No	No	No	No	No	No	No	No	No	No	No	No	Yes	No		No	No	No	Yes	No	No			No	No	No	No	No	No	No	No	No	No	No	No	No	No	No	No	No		No
13	2017-09-30	Female	No	61	No	Yes	Yes	No	Yes	No	No	No	No	No	No	No	No	No	No	No	No		No	No	No	Yes	No	Yes	2017-09-25		No	No	No	No	No	No	No	No	No	No	No	No	No	No	No	No	No	FEVER	No
14	2017-09-30	Male		14	No	No	No	No	No	No	No	No	No	No	No	No	No	No	No	Yes	No		No	No	No	Yes	No	Yes	2017-06-19		No	No	No	No	No	No	No	Yes	No	No	No	No	Yes	No	No	No	No		No
15	2017-10-02	Female	No	3	No	No	No	No	No	No	No	No	No	No	No	No	No	No	No	Yes	No		No	No	No	Yes	No	No			No	No	No	No	No	No	No	No	No	No	No	No	No	No	No	No	No		No
16	2017-10-02	Female	No	65	No	No	No	No	No	No	No	No	No	No	No	No	No	No	No	Yes	No		No	No	No	Yes	No	No			No	No	No	No	No	No	No	No	No	No	No	No	No	No	No	No	No		No
17	2017-09-30	Female	No	11	No	No	No	No	No	No	No	No	No	No	No	No	No	No	No	Yes	No		No	No	No	Yes	No	Yes	2017-06-15		Yes	Yes	Yes	No	Yes	Yes	No	Yes	Yes	No	No	No	No	No	No	No	No	FEVER	No
18	2017-09-30	Female	No	33	No	No	No	No	No	No	No	No	No	No	No	No	No	No	No	Yes	No		No	No	No	Yes	No	No			No	No	No	No	No	No	No	No	No	No	No	No	No	No	No	No	No		No
19	2017-09-30	Female	No	1	No	No	No	No	No	No	No	No	No	No	No	No	No	No	No	Yes	No		No	No	No	Yes	No	No			No	No	No	No	No	No	No	No	No	No	No	No	No	No	No	No	No		No
20	2017-09-30	Male		16	No	No	No	No	No	No	No	No	No	No	No	No	No	No	No	Yes	No		No	No	No	Yes	No	Yes	2017-08-15		No	No	No	No	Yes	No	No	Yes	No	No	No	No	No	No	No	No	No	FEVER	No
21	2017-09-30	Male		11	No	No	No	No	No	No	No	No	No	No	No	No	No	No	No	Yes	No		No	No	No	Yes	No	Yes	2017-09-14		No	No	No	No	No	No	No	No	No	No	No	No	No	No	No	No	No	JUST FEVER	No
22	2017-09-30	Male		36	No	No	No	No	No	No	No	No	No	No	No	No	No	No	No	Yes	No		No	No	No	Yes	No	Yes	2017-09-29		No	Yes	Yes	No	Yes	Yes	No	Yes	Yes	No	No	No	Yes	Yes	No	No	No	FEVER	No
23	2017-10-02	Female	No	40	No	No	No	No	No	No	No	No	No	No	No	No	No	No	No	Yes	No		No	No	No	Yes	No	No			No	No	No	No	No	No	No	No	No	No	No	No	No	No	No	No	No		No
24	2017-09-30	Male		9	No	No	No	No	No	No	No	No	No	No	No	No	No	No	No	Yes	No		No	No	No	Yes	No	No			No	No	No	No	No	No	No	No	No	No	No	No	No	No	No	No	No		No
25	2017-09-30	Male		19	No	No	No	No	No	No	No	No	No	No	No	No	No	No	No	Yes	No		No	No	No	Yes	No	Yes	2017-09-19		No	No	No	No	No	No	No	No	Yes	No	No	No	No	No	No	No	No		No
26	2017-10-02	Male		6	No	No	No	No	No	No	No	No	No	No	No	No	No	No	No	Yes	No		No	No	No	Yes	No	Yes	2017-09-21		No	No	No	No	No	No	No	No	Yes	No	No	No	No	No	No	No	No		No
27	2017-09-30	Male		8	No	No	No	No	No	No	No	No	No	No	No	No	No	No	No	Yes	No		No	No	No	Yes	No	Yes	2017-09-14		No	No	No	No	No	No	No	No	Yes	No	No	No	No	No	No	No	No	FEVER	No
28	2017-09-30	Female	No	24	No	No	No	No	No	No	No	No	No	No	No	No	No	No	No	Yes	No		No	No	No	Yes	No	No			No	No	No	No	No	No	No	No	No	No	No	No	No	No	No	No	No		No
29	2017-09-30	Male		57	No	No	No	No	No	Yes	No	No	No	No	No	No	No	No	No	No	No		No	No	No	Yes	No	No			No	No	No	No	No	No	No	No	No	No	No	No	No	No	No	No	No		No
30	2017-09-30	Female	No	1	No	No	No	No	No	No	No	No	No	No	No	No	No	No	No	Yes	No		No	No	No	Yes	No	No			No	No	No	No	No	No	No	No	No	No	No	No	No	No	No	No	No		No
31	2017-09-30	Female	No	30	No	No	No	No	No	No	No	No	No	No	No	No	No	No	No	Yes	No		Yes	No	No	No	No	No			No	No	No	No	No	No	No	No	No	No	No	No	No	No	No	No	No		No
32	2017-10-02	Female	No	3	No	Yes	No	No	No	No	No	No	No	No	No	No	No	No	No	No	No		No	No	No	Yes	No	Yes	2017-09-28		No	No	No	No	Yes	Yes	No	No	No	No	No	No	No	No	No	No	No		No
33	2017-09-30	Male		4	No	No	No	No	No	No	No	No	No	No	No	No	No	No	No	Yes	No		No	No	No	Yes	No	Yes	2017-09-15		Yes	No	No	Yes	Yes	No	No	No	Yes	No	No	No	No	No	Yes	No	No	SPIKE FEVER	No
34	2017-10-02	Male		3	No	No	No	No	No	No	No	No	No	Yes	No	No	No	No	No	No	No		No	No	No	Yes	No	Yes	2017-09-30		No	No	No	No	No	No	No	Yes	No	No	No	No	Yes	No	No	No	No		No
35	2017-09-30	Male		4	No	No	No	No	No	No	No	No	No	No	No	No	No	No	No	Yes	No		No	No	No	Yes	No	No			No	No	No	No	No	No	No	No	No	No	No	No	No	No	No	No	No		No
36	2017-09-30	Female	No	60	No	No	No	No	No	No	No	No	No	No	No	No	No	No	Yes	No	No		No	No	No	Yes	No	No			No	No	No	No	No	No	No	No	No	No	No	No	No	No	No	No	No		No
37	2017-09-30	Male		40	No	No	No	No	No	No	No	No	No	No	No	No	No	No	Yes	No	No	GOUT	No	No	No	Yes	No	No			No	No	No	No	No	No	No	No	No	No	No	No	No	No	No	No	No		No
38	2017-09-30	Female	No	10	No	No	No	No	No	No	No	No	No	No	No	No	No	No	No	Yes	No		No	No	No	Yes	No	Yes	2017-09-01		Yes	No	No	No	Yes	No	No	Yes	No	No	No	No	No	No	No	No	No		No
39	2017-09-30	Male		49	No	Yes	No	No	No	No	No	No	No	No	No	No	No	No	No	No	No	GOUT	No	No	Yes	No	No	Yes	2017-09-07		No	No	No	No	Yes	Yes	No	No	No	No	No	No	No	No	No	No	No	Fever	No
40	2017-10-07	Female	No	30	No	No	No	No	No	No	No	No	No	No	No	No	No	No	No	Yes	No		No	No	No	Yes	No	Yes	2017-09-19		No	Yes	No	No	Yes	No	No	Yes	Yes	No	No	No	No	No	Yes	No	No		No
41	2017-09-30	Female	No	10	No	No	No	No	No	No	No	No	No	No	No	No	No	No	No	Yes	No		No	No	No	Yes	No	No			No	No	No	No	No	No	No	No	No	No	No	No	No	No	No	No	No		No
42	2017-10-07	Female	No	18	No	No	No	No	No	No	No	No	No	No	No	No	No	No	No	Yes	No		No	No	No	Yes	No	No			No	No	No	No	No	No	No	No	No	No	No	No	No	No	No	No	No		No
43	2017-09-30	Male		26	No	No	No	No	No	No	No	No	No	Yes	No	No	No	No	No	No	No		No	No	No	Yes	No	No			No	No	No	No	No	No	No	No	No	No	No	No	No	No	No	No	No		No
44	2017-09-30	Female	No	21	No	No	No	No	No	No	No	No	No	No	No	No	No	No	No	Yes	No		No	No	No	Yes	No	No	2017-08-15		Yes	Yes	No	Yes	Yes	Yes	No	Yes	Yes	Yes	No	No	Yes	Yes	No	No	No	NO FEVER	No
45	2017-10-02	Male		15	No	No	No	No	No	No	No	No	No	No	No	No	No	No	No	Yes	No		No	No	No	Yes	No	No			No	No	No	No	No	No	No	No	No	No	No	No	No	No	No	No	No		No
46	2017-09-30	Male		4	No	No	No	No	No	No	No	No	No	No	No	No	No	No	No	Yes	No		No	No	No	Yes	No	No			No	No	No	No	No	No	No	No	No	No	No	No	No	No	No	No	No		No
47	2017-09-30	Female	Yes	25	No	No	No	No	No	No	No	No	No	No	No	No	No	No	No	Yes	No		No	No	No	Yes	No	No			No	No	No	No	No	No	No	No	No	No	No	No	No	No	No	No	No		No
48	2017-09-30	Female	No	10	No	No	No	No	No	No	No	No	No	No	No	No	No	No	No	Yes	No		No	No	No	Yes	No	Yes	2017-09-05		No	No	No	No	Yes	No	No	No	Yes	No	No	No	No	No	No	No	No	FEVER	No
49	2017-09-30	Male		12	No	No	No	No	No	No	No	No	No	No	No	No	No	No	No	Yes	No		No	No	No	Yes	No	No			No	No	No	No	No	No	No	No	No	No	No	No	No	No	No	No	No		No
50	2017-09-30	Female	No	16	No	No	No	No	No	No	No	No	No	No	No	No	No	No	No	Yes	No		No	No	No	Yes	No	No			No	No	No	No	No	No	No	No	No	No	No	No	No	No	No	No	No		No
51	2017-09-30	Female	No	48	No	Yes	No	No	No	No	No	No	No	Yes	No	No	No	No	No	No	No		No	No	No	Yes	No	No			No	No	No	No	No	No	No	No	No	No	No	No	No	No	No	No	No		No
52	2017-09-30	Female	No	5	No	No	No	No	No	No	No	No	No	No	No	No	No	No	No	Yes	No		No	No	No	Yes	No	No			No	No	No	No	No	No	No	No	No	No	No	No	No	No	No	No	No		No
53	2017-09-30	Female	No	16	No	No	No	No	No	No	No	No	No	Yes	No	No	No	No	No	No	No		No	No	No	Yes	No	No			No	No	No	No	No	No	No	No	No	No	No	No	No	No	No	No	No		No
54	2017-09-30	Female	No	15	No	No	No	No	No	No	No	No	No	No	No	Yes	No	No	No	No	No		No	No	Yes	No	No	Yes	2017-09-13		No	No	No	No	No	No	No	No	Yes	No	No	No	No	No	No	No	No		No
55	2017-09-30	Female	No	59	No	No	No	No	No	No	No	No	No	No	No	No	No	No	No	Yes	No		Yes	No	No	No	No	No			No	No	No	No	No	No	No	No	No	No	No	No	No	No	No	No	No		No
56	2017-09-30	Female	No	15	No	No	No	No	No	No	No	No	No	No	No	Yes	No	No	No	No	No		No	No	No	Yes	No	No			No	No	No	No	No	No	No	No	No	No	No	No	No	No	No	No	No		No
57	2017-09-30	Male	No	3	No	No	No	No	No	No	No	No	No	No	No	No	No	No	No	Yes	No		No	No	No	Yes	No	No			No	No	No	No	No	No	No	No	No	No	No	No	No	No	No	No	No		No
58	2017-09-30	Female	No	20	No	No	No	No	No	No	No	No	No	No	No	No	No	No	No	Yes	No		No	No	No	Yes	No	No			No	No	No	No	No	No	No	No	No	No	No	No	No	No	No	No	No		No
59	2017-09-30	Female	No	32	No	No	No	No	No	No	No	No	No	No	No	No	No	No	No	Yes	No		No	No	Yes	No	No	No			No	No	No	No	No	No	No	No	No	No	No	No	No	No	No	No	No		No
60	2017-09-28	Male	No	22	No	No	No	No	No	No	No	No	No	No	No	No	No	No	No	Yes	No		No	No	No	Yes	No	No			No	No	No	No	No	No	No	No	No	No	No	No	No	No	No	No	No		No
61	2017-09-28	Male		2	No	No	No	No	No	No	No	No	No	No	No	No	No	No	No	Yes	No		No	No	No	Yes	No	Yes	2017-09-01		No	No	No	No	No	No	No	No	No	No	No	No	No	No	No	No	No	SPIKE FEVER	No
62	2017-09-28	Female	No	22	No	No	No	No	No	No	No	No	No	No	No	No	No	No	No	Yes	No		No	No	No	Yes	No	No			No	No	No	No	No	No	No	No	No	No	No	No	No	No	No	No	No		No
63	2017-09-28	Female	No	22	No	No	No	No	Yes	No	No	No	No	No	No	No	No	No	No	No	No		No	No	No	Yes	No	No			No	No	No	No	No	No	No	No	No	No	No	No	No	No	No	No	No		No
64	2017-01-28	Male		20	No	No	No	No	No	No	No	No	No	No	No	No	No	No	No	Yes	No		No	No	No	Yes	No	No			No	No	No	No	No	No	No	No	No	No	No	No	No	No	No	No	No		No
65	2017-09-28	Male		40	No	No	No	No	No	No	No	No	No	No	No	No	No	No	No	No	No	GOUT	No	No	No	Yes	No	No			No	No	No	No	No	No	No	No	No	No	No	No	No	No	No	No	No		No
66	2017-09-28	Female	No	30	No	Yes	No	No	Yes	No	No	No	No	No	No	No	No	No	No	No	No		No	No	No	Yes	No	No			No	No	No	No	No	No	No	No	No	No	No	No	No	No	No	No	No		No
67	2017-09-28	Female	No	1	No	No	No	No	No	No	No	No	No	No	No	No	No	No	No	Yes	No		No	No	No	Yes	No	No			No	No	No	No	No	No	No	No	No	No	No	No	No	No	No	No	No		No
68	2017-09-28	Male		16	No	No	No	No	No	No	No	No	No	No	No	No	No	No	No	No	No	GOUT	Yes	No	No	No	No	Yes	2017-09-14		No	No	No	No	No	No	No	No	Yes	No	No	No	No	No	No	No	No		No
69	2017-09-28	Female	No	16	No	No	No	No	No	No	No	No	No	No	No	No	No	No	No	Yes	No		No	No	No	Yes	No	Yes	2017-09-12		No	No	No	No	No	No	No	No	Yes	No	No	No	No	No	No	No	No		No
70	2017-09-29	Male		38	No	Yes	No	No	Yes	No	No	No	No	No	No	No	No	No	No	No	No		No	No	No	Yes	No	Yes	2017-08-25		No	No	No	No	No	Yes	No	No	Yes	No	No	Yes	No	No	No	No	No		No
71	2017-09-29	Male		1	No	No	No	No	No	No	No	No	No	No	No	No	No	No	No	Yes	No		No	No	No	Yes	No	No			No	No	No	No	No	No	No	No	No	No	No	No	No	No	No	No	No		No
72	2017-09-29	Female	No	13	No	No	No	No	No	No	No	No	No	No	No	No	No	No	No	Yes	No		No	No	No	Yes	No	No			No	No	No	No	No	No	No	No	No	No	No	No	No	No	No	No	No		No
73	2017-09-29	Male		4	No	No	No	No	No	No	No	No	No	No	No	No	No	No	No	Yes	No		No	No	No	Yes	No	No			No	No	No	No	No	No	No	No	No	No	No	No	No	No	No	No	No		No
74	2017-09-29	Male		19	No	No	No	No	No	No	No	No	No	No	No	No	No	No	No	Yes	No		No	No	No	Yes	No	No			No	No	No	No	No	No	No	No	No	No	No	No	No	No	No	No	No		No
75	2017-09-29	Female	No	44	No	No	No	No	No	No	No	No	No	No	No	No	No	No	No	Yes	No		No	No	No	Yes	No	No			No	No	No	No	No	No	No	No	No	No	No	No	No	No	No	No	No		No
76	2017-09-29	Male		6	No	No	No	No	No	No	No	No	No	No	No	No	No	No	No	Yes	No		No	No	No	Yes	No	No			No	No	No	No	No	No	No	No	No	No	No	No	No	No	No	No	No		No
77	2017-09-29	Male			Yes	Yes	No	No	No	No	No	No	No	No	No	No	No	No	No	No	No		No	No	No	Yes	No	No			No	No	No	No	No	No	No	No	No	No	No	No	No	No	No	No	No		No
78	2017-09-29	Male		10	No	No	No	No	No	No	No	No	No	No	No	No	No	No	No	Yes	No		No	No	No	Yes	No	No			No	No	No	No	No	No	No	No	No	No	No	No	No	No	No	No	No		No
79	2017-09-29	Male		3	No	No	No	No	No	No	No	No	No	No	No	No	No	No	No	Yes	No		No	No	No	Yes	No	No			No	No	No	No	No	No	No	No	No	No	No	No	No	No	No	No	No		No
80	2017-09-29	Male		11	No	No	No	No	No	No	No	No	No	No	No	No	No	No	No	Yes	No		No	No	No	Yes	No	No			No	No	No	No	No	No	No	No	No	No	No	No	No	No	No	No	No		No
81	2017-09-29	Female	Yes	32	No	No	No	No	No	No	No	No	No	No	No	No	No	No	No	Yes	No		No	No	No	Yes	No	No			No	No	No	No	No	No	No	No	No	No	No	No	No	No	No	No	No		No
82	2017-09-29	Female	No	20	No	No	No	No	No	No	No	No	No	No	No	No	No	No	No	Yes	No		No	No	No	Yes	No	Yes	2017-07-26		No	No	No	No	Yes	Yes	No	Yes	Yes	No	No	No	No	No	No	No	No		No
83	2017-09-29	Female	No	12	No	No	No	No	No	No	No	No	No	No	No	No	No	No	No	Yes	No		No	No	No	Yes	No	No			No	No	No	No	No	No	No	No	No	No	No	No	No	No	No	No	No		No
84	2017-09-25	Female	No	22	No	No	No	No	No	No	No	No	No	No	No	No	No	No	No	Yes	No		Yes	No	No	No	No	No			No	No	No	No	No	No	No	No	No	No	No	No	No	No	No	No	No		No
85	2017-09-25	Male		33	No	No	No	No	Yes	No	No	No	No	No	No	No	No	No	No	No	No		Yes	No	No	No	No	No			No	No	No	No	No	No	No	No	No	No	No	No	No	No	No	No	No		No
86	2017-09-25	Female	No	21	No	No	No	No	No	No	No	No	No	No	No	No	No	No	No	Yes	No		Yes	No	No	No	No	No			No	No	No	No	No	No	No	No	No	No	No	No	No	No	No	No	No		No
87	2017-09-26	Female	No	21	No	No	No	No	No	No	No	No	No	No	No	No	No	No	No	Yes	No		No	No	No	Yes	No	Yes	2017-09-01		No	Yes	No	No	No	No	Yes	Yes	Yes	No	No	No	Yes	Yes	No	No	No		No
88	2017-09-26	Female	No	22	No	No	No	No	No	No	No	No	No	No	No	No	No	No	No	Yes	No		No	No	No	Yes	No	Yes	2017-09-01		No	No	No	No	No	No	No	Yes	Yes	No	No	No	Yes	No	No	No	No		No
89	2017-09-26	Female	No		Yes	No	No	No	No	No	No	No	No	No	No	No	No	No	No	Yes	No		No	No	No	No	Yes	No			No	No	No	No	No	No	No	No	No	No	No	No	No	No	No	No	No		No
90	2017-09-26	Female	No	11	No	No	No	No	No	No	No	No	No	No	No	No	No	No	No	Yes	No		No	No	No	Yes	No	Yes	2017-09-01		No	No	No	No	No	No	No	No	Yes	No	No	No	No	No	No	No	No		No
91	2017-09-26	Female		34	No	Yes	No	No	Yes	No	No	No	No	No	No	No	No	No	No	No	No	GOUT	No	No	No	No	No	No			No	No	No	No	No	No	No	No	No	No	No	No	No	No	No	No	No		No
92	2017-09-26	Male		9	No	No	No	No	No	No	No	No	No	No	No	No	No	No	No	Yes	No		No	No	No	Yes	No	Yes	2017-09-17		No	Yes	No	No	Yes	No	No	Yes	No	No	No	No	Yes	Yes	No	No	No		No
93	2017-09-25	Female	No	27	No	No	No	No	No	No	No	No	No	No	No	No	No	No	No	Yes	No		No	No	No	Yes	No	No			No	No	No	No	No	No	No	No	No	No	No	No	No	No	No	No	No		No
94	2017-09-25	Female	No	12	No	No	No	No	No	No	No	No	No	No	No	No	No	No	No	Yes	No		Yes	No	No	No	No	No			No	No	No	No	No	No	No	No	No	No	No	No	No	No	No	No	No		No
95	2017-09-25	Female	No	30	No	Yes	No	No	No	No	No	No	No	No	No	No	No	No	No	No	No		No	No	No	No	No	No			No	No	No	No	No	No	No	No	No	No	No	No	No	No	No	No	No		No
96	2017-09-25	Female	No	4	No	No	No	No	No	No	No	No	No	No	No	No	No	No	No	Yes	No		Yes	No	No	No	No	No			No	No	No	No	No	No	No	No	No	No	No	No	No	No	No	No	No		No
97	2017-09-25	Male		5	No	No	No	No	No	No	No	No	No	Yes	No	No	No	No	No	No	No		No	No	No	Yes	No	No			No	No	No	No	No	No	No	No	No	No	No	No	No	No	No	No	No		No
98	2017-09-25	Female	No	5	No	No	No	No	No	No	No	No	No	No	No	No	No	No	No	Yes	No		No	No	No	Yes	No	No			No	No	No	No	No	No	No	No	No	No	No	No	No	No	No	No	No		No
99	2017-09-25	Male		13	No	No	No	No	No	No	No	No	No	No	No	No	No	No	No	Yes	No		Yes	No	No	No	No	No			No	No	No	No	No	No	No	No	No	No	No	No	No	No	No	No	No		No
100	2017-09-25	Male		30	No	No	No	No	No	No	No	No	No	No	No	No	No	No	No	Yes	No		No	No	No	Yes	No	No			No	No	No	No	No	No	No	No	No	No	No	No	No	No	No	No	No		No
101	2017-09-25	Male		3	No	No	No	No	No	No	No	No	No	No	No	No	No	No	No	Yes	No		No	No	No	Yes	No	No			No	No	No	No	No	No	No	No	No	No	No	No	No	No	No	No	No		No
102	2017-09-25	Female	No	25	No	Yes	Yes	No	Yes	No	No	No	No	No	No	No	No	No	No	No	No		No	No	No	No	No	No			No	No	No	No	No	No	No	No	No	No	No	No	No	No	No	No	No		No
103	2017-09-25	Female	No	9	No	No	No	No	No	No	No	No	No	No	No	No	No	No	No	Yes	No		No	No	No	Yes	No	No			No	No	No	No	No	No	No	No	No	No	No	No	No	No	No	No	No		No
104	2017-09-25	Female	No	4	No	No	No	No	No	No	No	No	No	No	No	No	No	No	No	Yes	No		Yes	No	No	No	No	No			No	No	No	No	No	No	No	No	No	No	No	No	No	No	No	No	No		No
105	2017-09-25	Female	No	4	No	No	No	No	No	No	No	No	No	No	No	No	No	No	No	Yes	No		No	No	No	Yes	No	Don't know/Refuse to answer			No	No	No	No	No	No	No	No	No	No	No	No	No	No	No	No	No		No
106	2017-09-25	Female	No	9	No	No	No	No	Yes	No	No	No	No	No	No	No	No	No	No	No	No		No	No	No	Yes	No	Yes	2017-09-23		No	No	No	No	No	No	No	Yes	No	No	No	No	No	No	No	No	No		No
107	2017-09-26	Female	No	4	No	No	No	No	No	No	No	No	No	No	No	No	No	No	No	Yes	No		No	No	No	Yes	No	No			No	No	No	No	No	No	No	No	No	No	No	No	No	No	No	No	No		No
108	2017-09-26	Male		18	No	No	No	No	No	No	No	No	No	No	No	No	No	No	No	Yes	No		No	No	No	Yes	No	Yes	2017-09-15		Yes	No	No	No	No	No	No	No	No	No	No	No	No	No	No	No	No		No
109	2017-09-26	Male		10	No	No	No	No	No	No	No	No	No	No	No	No	No	No	No	Yes	No		No	No	No	Yes	No	No			No	No	No	No	No	No	No	No	No	No	No	No	No	No	No	No	No		No
110	2017-09-26	Female	No	41	No	No	No	No	No	No	No	No	No	No	No	No	No	No	No	Yes	No		No	No	No	Yes	No	No			No	No	No	No	No	No	No	No	No	No	No	No	No	No	No	No	No		No
111	2017-09-26	Male		28	No	No	No	No	No	No	No	No	No	No	No	No	No	No	No	Yes	No		No	No	No	Yes	No	No			No	No	No	No	No	No	No	No	No	No	No	No	No	No	No	No	No		No
112	2017-09-26	Female	No	8	No	No	No	No	No	No	No	No	No	No	No	No	No	No	No	Yes	No		No	No	No	Yes	No	No			No	No	No	No	No	No	No	No	No	No	No	No	No	No	No	No	No		No
113	2017-09-26	Female	Yes	19	No	No	No	No	No	No	No	No	No	No	No	No	No	No	No	Yes	No		No	No	No	Yes	No	No			No	No	No	No	No	No	No	No	No	No	No	No	No	No	No	No	No		No
114	2017-09-26	Male		23	No	No	No	No	No	No	No	No	No	No	No	No	No	No	No	Yes	No		No	No	No	Yes	No	No			No	No	No	No	No	No	No	No	No	No	No	No	No	No	No	No	No		No
115	2017-09-26	Male	No	20	No	No	No	No	No	No	No	No	No	No	No	No	No	No	No	Yes	No		No	No	No	Yes	No	No			No	No	No	No	No	No	No	No	No	No	No	No	No	No	No	No	No		No
116	2017-09-26	Female	No	40	No	Yes	Yes	No	No	No	No	No	No	No	No	No	No	No	No	No	No		No	No	No	Yes	No	Yes	2017-08-20	99	No	No	No	No	Yes	Yes	No	No	Yes	No	No	No	No	No	No	No	No		No
117	2017-09-25	Female	No		Yes	No	No	No	No	No	No	No	No	No	No	No	No	No	No	Yes	No		No	No	No	Yes	No	No			No	No	No	No	No	No	No	No	No	No	No	No	No	No	No	No	No		No
118	2017-09-25	Female	No		Yes	No	No	No	No	No	No	No	No	No	No	No	No	No	No	Yes	No		No	No	No	Yes	No	No			No	No	No	No	No	No	No	No	No	No	No	No	No	No	No	No	No		No
119	2017-09-26	Female	No	46	No	No	No	No	No	No	No	No	No	No	No	No	No	No	No	Yes	No		No	No	No	Yes	No	Yes			No	No	No	No	No	No	No	Yes	Yes	No	No	No	Yes	No	No	No	No		No
120	2017-09-26	Female	No	10	No	No	No	No	No	No	No	No	No	No	No	No	No	No	No	Yes	No		No	No	No	Yes	No	Yes	2017-09-21		No	No	No	No	Yes	No	No	No	Yes	No	No	No	No	No	No	No	No		No
121	2017-09-30	Male		25	No	No	No	No	No	No	No	No	No	No	No	No	No	No	No	Yes	No		No	No	No	Yes	No	No			No	No	No	No	No	No	No	No	No	No	No	No	No	No	No	No	No		No
122	2017-09-30	Male		25	No	No	No	No	No	No	No	No	No	No	No	Yes	No	No	No	No	No		Yes	No	Yes	No	No	No			No	No	No	No	No	No	No	No	No	No	No	No	No	No	No	No	No		No
123	2017-09-30	Male		45	No	No	No	No	No	No	No	No	No	No	No	No	No	No	No	No	No	GOUT	Yes	No	No	No	No	No			No	No	No	No	No	No	No	No	No	No	No	No	No	No	No	No	No		No
124	2017-09-30	Female	No	20	No	No	No	No	No	No	No	No	No	No	No	No	No	No	No	Yes	No		Yes	No	No	No	No	No			No	No	No	No	No	No	No	No	No	No	No	No	No	No	No	No	No		No
125	2017-09-30	Female	No	7	No	No	No	No	No	No	No	No	No	No	No	No	No	No	No	Yes	No		No	No	No	Yes	No	No			No	No	No	No	No	No	No	No	No	No	No	No	No	No	No	No	No		No
126	2017-10-03	Female		14	No	Yes	Yes	Yes	No	No	No	No	No	No	No	No	No	No	No	No	No		Yes	No	No	No	No	No			No	No	No	No	No	No	No	No	No	No	No	No	No	No	No	No	No		No
127	2017-10-03	Female	Yes	25	No	No	No	No	No	No	No	No	No	No	No	No	No	No	No	Yes	No		No	No	No	Yes	No	No			No	No	No	No	No	No	No	No	No	No	No	No	No	No	No	No	No		No
128	2017-10-03	Male		23	No	No	No	No	No	No	No	No	No	No	No	No	No	No	No	Yes	No		No	No	No	Yes	No	Yes	2017-09-14		No	Yes	No	No	Yes	Yes	No	No	Yes	No	No	No	No	No	Yes	No	No		No
129	2017-10-03	Female	No	20	No	No	No	No	No	No	No	No	No	No	No	No	No	No	No	Yes	No		No	No	No	Yes	No	No			No	No	No	No	No	No	No	No	No	No	No	No	No	No	No	No	No		No
130	2017-10-03	Male		17	No	No	No	No	No	No	No	No	No	No	No	No	No	No	No	Yes	No		No	No	No	Yes	No	No			No	No	No	No	No	No	No	No	No	No	No	No	No	No	No	No	No		No
131	2017-10-03	Male		20	No	No	No	No	No	No	No	No	No	No	No	No	No	No	No	Yes	No		Yes	No	No	No	No	No			No	No	No	No	No	No	No	No	No	No	No	No	No	No	No	No	No		No
132	2017-10-03	Male		11	No	No	No	No	No	No	No	No	No	No	No	No	No	No	No	Yes	No		No	No	No	Yes	No	No			No	No	No	No	No	No	No	No	No	No	No	No	No	No	No	No	No		No
133	2017-10-03	Male		22	No	No	No	No	No	No	No	No	No	No	No	No	No	No	No	Yes	No		No	No	No	Yes	No	No			No	No	No	No	No	No	No	No	No	No	No	No	No	No	No	No	No		No
134	2017-09-27	Male		8	No	No	No	No	No	No	No	No	No	No	No	No	No	No	No	Yes	No		No	No	No	Yes	No	No			No	No	No	No	No	No	No	No	No	No	No	No	No	No	No	No	No		No
135	2017-09-27	Female	No	70	No	No	No	No	No	No	No	No	No	No	No	No	No	No	No	Yes	No		No	No	No	Yes	No	No			No	No	No	No	No	No	No	No	No	No	No	No	No	No	No	No	No		No
136	2017-09-27	Male		16	No	No	No	No	No	No	No	No	No	No	No	No	No	No	No	Yes	No		No	No	No	Yes	No	No			No	No	No	No	No	No	No	No	No	No	No	No	No	No	No	No	No		No
137	2017-09-27	Female	No	41	No	No	No	No	No	No	No	No	No	No	No	No	No	No	No	Yes	No		No	No	No	Yes	No	No			No	No	No	No	No	No	No	No	No	No	No	No	No	No	No	No	No		No
138	2017-09-27	Female	No	9	No	No	No	No	No	No	No	No	No	No	No	No	No	No	No	Yes	No		No	No	No	Yes	No	No			No	No	No	No	No	No	No	No	No	No	No	No	No	No	No	No	No		No
139	2017-09-27	Female	No	10	No	No	No	No	No	No	No	No	No	No	No	No	No	No	No	Yes	No		No	No	No	Yes	No	No			No	No	No	No	No	No	No	No	No	No	No	No	No	No	No	No	No		No
140	2017-09-27	Male		2	No	No	No	No	No	No	No	No	No	No	No	No	No	No	No	Yes	No		No	No	No	Yes	No	No			No	No	No	No	No	No	No	No	No	No	No	No	No	No	No	No	No		No
141	2017-09-27	Female	No	13	No	No	No	No	No	No	No	No	No	No	No	No	No	No	No	Yes	No		No	No	No	Yes	No	Yes	2017-09-26		Yes	No	Yes	No	No	No	No	No	Yes	No	No	No	No	No	Yes	No	No		No
142	2017-09-27	Female	No	29	No	No	No	No	No	No	No	No	No	No	No	No	No	No	No	Yes	No		No	No	No	Yes	No	No			No	No	No	No	No	No	No	No	No	No	No	No	No	No	No	No	No		No
143	2017-09-27	Female	No	36	No	No	No	No	No	No	No	No	No	Yes	No	No	No	No	No	No	No		No	No	No	Yes	No	No			No	No	No	No	No	No	No	No	No	No	No	No	No	No	No	No	No		No
144	2017-09-27	Female	No	35	No	No	No	No	No	No	No	No	No	No	No	No	No	No	No	Yes	No		No	No	No	Yes	No	Yes	2017-08-14		No	No	No	No	No	Yes	No	Yes	Yes	No	No	No	No	No	No	No	No		No
145	2017-09-27	Female	No	35	No	Yes	No	No	No	No	No	No	No	No	No	No	No	No	No	No	No		No	No	No	Yes	No	No			No	No	No	No	No	No	No	No	No	No	No	No	No	No	No	No	No		No
146	2017-09-27	Female	No	22	No	Yes	No	No	No	No	No	No	No	No	No	No	No	No	No	No	No		No	No	No	Yes	No	No			No	No	No	No	No	No	No	No	No	No	No	No	No	No	No	No	No		No
147	2017-09-27	Female	No	26	No	No	No	No	No	No	No	No	No	No	No	No	No	No	No	Yes	No		No	No	No	Yes	No	Yes	2017-09-13		No	No	No	No	No	Yes	No	No	Yes	No	No	No	No	No	No	No	No		No
148	2017-09-27	Male	No	2	No	No	No	No	No	No	No	No	No	No	No	No	No	No	No	Yes	No		No	No	No	Yes	No	Yes	2017-09-15		No	No	No	No	No	No	No	Yes	No	No	No	No	Yes	No	No	No	No		No
149	2017-09-27	Female	No	62	No	No	No	No	No	No	No	No	No	No	No	No	No	No	No	Yes	No		No	No	No	Yes	No	No			No	No	No	No	No	No	No	No	No	No	No	No	No	No	No	No	No		No
150	2017-09-27	Male		25	No	No	No	Yes	No	No	No	No	Yes	Yes	No	No	No	No	No	No	No		Yes	No	No	No	No	No			No	No	No	No	No	No	No	No	No	No	No	No	No	No	No	No	No		No
151	2017-09-27	Male	No	20	No	Yes	No	No	No	No	No	No	No	No	No	No	No	No	No	No	No		No	No	No	Yes	No	No			No	No	No	No	No	No	No	No	No	No	No	No	No	No	No	No	No		No
152	2017-09-27	Male	No	17	No	No	Yes	No	No	No	No	No	No	No	No	No	No	No	No	No	No		No	No	No	Yes	No	No			No	No	No	No	No	No	No	No	No	No	No	No	No	No	No	No	No		No
153	2017-09-27	Male		24	No	No	No	No	Yes	No	No	No	No	No	No	No	No	No	No	No	No		No	No	No	Yes	No	No			No	No	No	No	No	No	No	No	No	No	No	No	No	No	No	No	No		No
154	2017-09-27	Female	No	24	No	No	No	No	No	No	No	No	No	No	No	No	No	No	No	Yes	No		No	No	No	Yes	No	No			No	No	No	No	No	No	No	No	No	No	No	No	No	No	No	No	No		No
155	2017-09-27	Female	No	19	No	No	No	No	No	No	No	No	No	No	No	No	No	No	No	Yes	No		No	No	No	Yes	No	No			No	No	No	No	No	No	No	No	No	No	No	No	No	No	No	No	No		No
156	2017-09-27	Female	No	44	No	No	No	No	Yes	No	No	No	No	No	No	No	No	No	No	No	No		No	No	No	No	Yes	No			No	No	No	No	No	No	No	No	No	No	No	No	No	No	No	No	No		No
157	2017-10-04	Female	No	10	No	Yes	No	No	Yes	No	No	No	No	Yes	No	No	No	No	No	No	No		Yes	No	No	No	No	Yes	2017-09-21		No	Yes	No	No	Yes	Yes	No	Yes	Yes	Yes	No	No	No	No	No	No	No		No
158	2017-10-04	Male		25	No	No	No	No	No	No	No	No	No	No	No	No	No	No	No	Yes	No		No	No	No	Yes	No	No			No	No	No	No	No	No	No	No	No	No	No	No	No	No	No	No	No		No
159	2017-10-04	Male		35	No	No	No	No	No	No	No	No	No	No	No	No	No	No	No	Yes	No		No	No	No	Yes	No	No			No	No	No	No	No	No	No	No	No	No	No	No	No	No	No	No	No		No
160	2017-10-04	Male		2	No	No	No	No	No	No	No	No	No	No	No	No	No	No	No	Yes	No		No	No	No	Yes	No	No			No	No	No	No	No	No	No	No	No	No	No	No	No	No	No	No	No		No
161	2017-10-04	Female		30	No	No	No	No	No	No	No	No	No	Yes	No	No	No	No	No	No	No		No	No	No	Yes	No	No			No	No	No	No	No	No	No	No	No	No	No	No	No	No	No	No	No		No
162	2017-10-04	Male		5	No	No	No	No	No	No	No	No	No	No	No	No	No	No	No	Yes	No		No	No	No	Yes	No	Yes	2017-09-15		No	Yes	Yes	No	No	No	No	No	Yes	No	No	No	No	No	No	No	No		No
163	2017-10-04	Female	No	7	No	No	No	No	No	No	No	No	No	No	No	No	No	No	No	Yes	No		No	No	No	Yes	No	No			No	No	No	No	No	No	No	No	No	No	No	No	No	No	No	No	No		No
164	2017-10-04	Male		12	No	No	No	No	No	No	No	No	No	No	No	No	No	No	No	Yes	No		No	No	No	Yes	No	No			No	No	No	No	No	No	No	No	No	No	No	No	No	No	No	No	No		No
165	2017-10-04	Male		40	No	No	No	No	No	No	No	No	No	No	No	No	No	No	No	Yes	No		Yes	No	No	No	No	No			No	No	No	No	No	No	No	No	No	No	No	No	No	No	No	No	No		No
166	2017-10-06	Male		6	No	No	No	No	No	No	No	No	No	No	No	No	No	No	No	Yes	No		No	No	No	Yes	No	No			No	No	No	No	No	No	No	No	No	No	No	No	No	No	No	No	No		No
167	2017-10-06	Male		9	No	No	No	No	No	No	No	No	No	No	No	No	No	No	No	Yes	No		No	No	No	Yes	No	No			No	No	No	No	No	No	No	No	No	No	No	No	No	No	No	No	No		No
168	2017-10-06	Male		18	No	No	No	No	No	No	No	No	No	No	No	No	No	No	No	Yes	No		No	No	No	No	Yes	No			No	No	No	No	No	No	No	No	No	No	No	No	No	No	No	No	No		No
169	2017-10-06	Male		70	No	No	No	No	No	No	No	No	No	No	No	No	No	No	No	Yes	No		Yes	No	No	No	No	No			No	No	No	No	No	No	No	No	No	No	No	No	No	No	No	No	No		No
170	2017-10-06	Female	No	36	No	No	No	No	No	No	No	No	No	No	No	No	No	No	No	Yes	No		No	No	No	Yes	No	No			No	No	No	No	No	No	No	No	No	No	No	No	No	No	No	No	No		No
171	2017-10-06	Female	No	26	No	No	No	No	No	No	No	No	No	No	No	No	No	No	No	Yes	No		No	No	No	Yes	No	No			No	No	No	No	No	No	No	No	No	No	No	No	No	No	No	No	No		No
172	2017-10-06	Female	Yes	23	No	No	No	No	No	No	No	No	No	No	No	No	No	No	No	Yes	No		No	No	No	Yes	No	No			No	No	No	No	No	No	No	No	No	No	No	No	No	No	No	No	No		No
173	2017-10-06	Male		50	No	No	No	No	No	No	No	No	No	Yes	No	No	No	No	No	No	No		No	No	No	No	No	No			No	No	No	No	No	No	No	No	No	No	No	No	No	No	No	No	No		No
174	2017-10-06	Male		6	No	No	No	No	No	No	No	No	No	No	No	No	No	No	No	Yes	No		No	No	No	Yes	No	No			No	No	No	No	No	No	No	No	No	No	No	No	No	No	No	No	No		No
175	2017-10-06	Male		21	No	No	No	No	No	No	No	No	No	No	No	No	No	No	No	Yes	No		No	No	No	Yes	No	No			No	No	No	No	No	No	No	No	No	No	No	No	No	No	No	No	No		No
177	2017-10-02	Female	No	10	No	Yes	No	No	Yes	No	No	No	No	No	No	No	No	No	No	No	No		No	No	No	Yes	No	Yes	2017-08-20		No	No	No	No	No	Yes	No	No	Yes	No	No	No	No	No	No	No	No		No
178	2017-10-02	Female	Yes	10	No	Yes	No	No	No	No	No	No	No	No	No	No	No	No	No	No	No		No	No	No	Yes	No	No			No	No	No	No	No	No	No	No	No	No	No	No	No	No	No	No	No		No
179	2017-10-02	Male		17	No	No	No	No	No	No	No	No	No	No	No	No	No	No	No	Yes	No		No	No	No	Yes	No	No			No	No	No	No	No	No	No	No	No	No	No	No	No	No	No	No	No		No
180	2017-10-03	Male		5	No	No	No	No	No	No	No	No	No	No	No	No	No	No	No	Yes	No		No	No	No	Yes	No	No			No	No	No	No	No	No	No	No	No	No	No	No	No	No	No	No	No		No
181	2017-10-03	Male		7	No	No	No	No	No	No	No	No	No	No	No	No	No	No	No	Yes	No		No	No	No	Yes	No	No			No	No	No	No	No	No	No	No	No	No	No	No	No	No	No	No	No		No
182	2017-10-03	Female	No	7	No	No	No	No	No	No	No	No	No	No	No	No	No	No	No	Yes	No		No	No	No	Yes	No	No			No	No	No	No	No	No	No	No	No	No	No	No	No	No	No	No	No		No
183	2017-10-03	Male		8	No	No	No	No	No	No	No	No	No	No	No	No	No	No	No	No	Yes		No	No	No	Yes	No	No			No	No	No	No	No	No	No	No	No	No	No	No	No	No	No	No	No		No
184	2017-10-03	Female	No	39	No	No	No	No	No	No	No	No	No	No	No	No	No	No	No	Yes	No		No	No	No	Yes	No	No			No	No	No	No	No	No	No	No	No	No	No	No	No	No	No	No	No		No
185	2017-10-03	Male		7	No	No	No	No	No	No	No	No	No	No	No	No	No	No	No	Yes	No		No	No	No	Yes	No	No			No	No	No	No	No	No	No	No	No	No	No	No	No	No	No	No	No		No
186	2017-10-03	Male		40	No	No	No	No	No	No	No	No	No	Yes	No	No	No	No	No	No	No		No	No	No	Yes	No	No			No	No	No	No	No	No	No	No	No	No	No	No	No	No	No	No	No		No
187	2017-10-02	Female	No	40	No	No	No	Yes	No	No	No	No	No	No	No	No	No	No	No	No	No		No	No	No	Yes	No	No			No	No	No	No	No	No	No	No	No	No	No	No	No	No	No	No	No		No
188	2017-10-03	Female	No	8	No	No	No	No	No	No	No	No	No	No	No	No	No	No	No	Yes	No		No	No	No	Yes	No	Yes	2017-08-05		No	No	No	No	No	Yes	No	Yes	Yes	Yes	No	No	No	No	Yes	No	No		No
189	2017-10-03	Female	No	37	No	No	No	No	No	No	No	No	No	Yes	No	No	No	No	No	No	No		No	No	No	Yes	No	No			No	No	No	No	No	No	No	No	No	No	No	No	No	No	No	No	No		No
190	2017-10-03	Female	No	20	No	No	No	No	No	No	No	No	No	No	No	No	No	No	No	Yes	No		No	No	No	Yes	No	No			No	No	No	No	No	No	No	No	No	No	No	No	No	No	No	No	No		No
191	2017-10-03	Female	No	33	No	No	No	No	No	No	No	No	No	No	No	No	No	No	No	Yes	No		No	No	No	Yes	No	No			No	No	No	No	No	No	No	No	No	No	No	No	No	No	No	No	No		No
192	2017-10-02	Male		2	No	No	No	No	No	No	No	No	No	No	No	No	No	No	No	Yes	No		No	No	No	Yes	No	No			No	No	No	No	No	No	No	No	No	No	No	No	No	No	No	No	No		No
193	2017-10-02	Female	No	20	No	Yes	No	No	No	No	No	No	No	Yes	No	No	No	No	No	No	No		No	No	No	Yes	No	No			No	No	No	No	No	No	No	No	No	No	No	No	No	No	No	No	No		No
194	2017-10-02	Female	No	29	No	No	No	No	No	No	No	No	No	No	No	No	No	No	No	Yes	No		No	No	No	Yes	No	No			No	No	No	No	No	No	No	No	No	No	No	No	No	No	No	No	No		No
195	2017-10-02	Female	No	15	No	No	No	No	No	No	No	No	No	No	No	No	No	No	No	Yes	No		No	No	No	Yes	No	Yes	2017-09-14		Yes	Yes	No	No	Yes	Yes	Yes	Yes	Yes	No	Yes	No	Yes	Yes	Yes	No	No		No
196	2017-10-02	Female	No	17	No	No	No	No	No	No	No	No	No	No	No	No	No	No	No	Yes	No		No	No	No	Yes	No	Yes	2017-09-14		No	Yes	No	No	No	No	No	Yes	Yes	No	No	No	No	No	Yes	Yes	No		No
197	2017-10-02	Female	No	37	No	No	No	No	No	No	No	No	No	No	No	No	No	No	No	Yes	No		No	No	No	Yes	No	No			No	No	No	No	No	No	No	No	No	No	No	No	No	No	No	No	No		No
198	2017-10-02	Male		36	No	No	No	No	No	No	No	No	No	No	No	No	No	No	No	Yes	No		No	No	No	Yes	No	Yes	2017-09-14		No	Yes	Yes	No	No	No	Yes	No	Yes	No	Yes	No	No	No	Yes	No	No		No
199	2017-10-03	Female	No	7	No	No	No	No	No	No	No	No	No	No	No	No	No	No	No	Yes	No		No	No	No	Yes	No	Yes	2017-09-26		No	No	No	No	No	No	No	Yes	Yes	No	No	No	No	Yes	No	No	No		No
200	2017-10-02	Male		26	No	No	No	Yes	No	No	No	No	No	No	No	No	No	No	No	No	No		No	No	No	Yes	No	Yes	2017-08-17		No	No	No	No	No	No	No	Yes	Yes	No	No	No	No	Yes	No	No	No		No
201	2017-10-02	Male		38	No	No	No	No	No	No	No	No	No	No	No	No	No	No	No	Yes	No		No	No	No	Yes	No	Yes	2017-09-24		No	No	Yes	Yes	Yes	Yes	No	Yes	No	Yes	No	No	Yes	No	Yes	No	No		No
202	2017-10-02	Female	No	20	No	No	No	No	Yes	No	No	No	No	No	No	No	No	No	No	No	No		No	No	No	Yes	No	Yes	2017-09-26		No	Yes	Yes	Yes	No	No	Yes	Yes	Yes	Yes	No	No	No	No	No	No	No		No
203	2017-10-02	Female	No	9	No	No	No	No	No	No	No	No	No	No	No	No	No	No	No	Yes	No		No	No	No	Yes	No	Yes	2017-09-22		No	Yes	Yes	Yes	No	Yes	Yes	No	Yes	Yes	No	No	Yes	No	No	No	No		No
204	2017-10-02	Female	No	20	No	No	No	No	No	No	No	No	No	No	No	No	No	No	No	Yes	No		No	No	No	Yes	No	Yes	2017-09-23		No	Yes	Yes	No	Yes	Yes	No	Yes	Yes	Yes	Yes	No	Yes	No	Yes	No	No		No
205	2017-10-20	Female	No	18	No	No	No	No	No	No	No	No	No	No	No	No	No	No	No	Yes	No		No	No	No	Yes	No	No			No	No	No	No	No	No	No	No	No	No	No	No	No	No	No	No	No		No
206	2017-10-03	Male		40	No	Yes	No	No	No	Yes	No	No	No	No	No	No	No	No	No	No	No	GOUT	No	No	No	Yes	No	No			No	No	No	No	No	No	No	No	No	No	No	No	No	No	No	No	No		No
207	2017-10-03	Female	No	40	No	No	No	No	No	No	No	No	No	No	No	No	No	No	No	Yes	No		No	No	No	Yes	No	No			No	No	No	No	No	No	No	No	No	No	No	No	No	No	No	No	No		No
208	2017-10-03	Male		21	No	No	No	No	No	No	No	No	No	No	No	No	No	No	No	Yes	No		Yes	No	No	No	No	Yes	2017-09-30		No	No	No	No	Yes	No	No	No	Yes	No	No	No	No	No	No	No	No		No
209	2017-10-03	Male		3	No	No	No	No	No	No	No	No	No	No	No	No	No	No	No	Yes	No		No	No	No	Yes	No	No			No	No	No	No	No	No	No	No	No	No	No	No	No	No	No	No	No		No
210	2017-10-03	Female	No	23	No	No	No	No	No	No	No	No	No	No	No	No	No	No	No	Yes	No		No	No	No	Yes	No	No			No	No	No	No	No	No	No	No	No	No	No	No	No	No	No	No	No		No
211	2017-10-03	Male		32	No	No	No	No	No	No	No	No	No	No	No	No	No	No	No	Yes	No		No	No	No	Yes	No	No			No	No	No	No	No	No	No	No	No	No	No	No	No	No	No	No	No		No
212	2017-09-25	Female	No	2	No	Yes	No	No	No	No	No	No	No	No	No	No	No	No	No	No	No		No	No	No	Yes	No	Yes	2017-08-26		Yes	No	No	No	No	No	No	No	No	No	No	No	No	No	No	No	No		No
213	2017-09-25	Female	No	32	No	No	No	No	No	No	No	No	No	No	No	No	No	No	No	Yes	No		No	No	No	Yes	No	Yes	2017-08-29		No	Yes	Yes	Yes	Yes	Yes	Yes	Yes	Yes	Yes	Yes	No	No	Yes	No	No	No		No
214	1917-09-25	Female	No	11	No	No	No	No	No	No	No	No	No	No	No	No	No	No	No	Yes	No		No	No	No	Yes	No	No			No	No	No	No	No	No	No	No	No	No	No	No	No	No	No	No	No		No
215	2017-09-25	Male		11	No	No	No	No	No	No	No	No	No	No	No	No	No	No	No	Yes	No		No	No	No	Yes	No	No			No	No	No	No	No	No	No	No	No	No	No	No	No	No	No	No	No		No
216	2017-09-25	Male		25	No	No	No	No	No	No	No	No	No	No	No	No	No	No	No	Yes	No		No	No	No	Yes	No	No			No	No	No	No	No	No	No	No	No	No	No	No	No	No	No	No	No		No
217	2017-09-28	Male		58	No	Yes	No	No	Yes	No	No	No	No	No	No	No	No	No	No	No	No		No	No	No	Yes	No	No			No	No	No	No	No	No	No	No	No	No	No	No	No	No	No	No	No		No
218	2017-09-28	Female	No	75	No	Yes	No	No	No	No	No	No	No	No	No	No	No	No	No	No	No		No	No	No	Yes	No	No			No	No	No	No	No	No	No	No	No	No	No	No	No	No	No	No	No		No
219	2017-09-28	Female	No	10	No	No	No	No	No	No	No	No	No	Yes	No	No	No	No	No	No	No	GOUT	No	No	No	No	No	No			No	No	No	No	No	No	No	No	No	No	No	No	No	No	No	No	No		No
220	2017-09-28	Female	No	5	No	No	No	No	No	No	No	No	No	No	No	No	No	No	No	Yes	No		No	No	No	Yes	No	Yes	2017-08-06		Yes	Yes	Yes	No	Yes	Yes	No	No	Yes	No	No	No	No	No	No	No	No		No
221	2017-09-28	Female	No	17	No	No	No	No	No	No	No	No	No	Yes	No	No	No	No	No	No	No		No	No	No	Yes	No	Yes	2017-09-04		No	No	No	No	No	Yes	No	No	Yes	No	No	No	No	No	No	No	No	SPIKE FEVER	No
222	2017-09-28	Female	No	12	No	No	No	No	No	No	No	No	No	Yes	No	No	No	No	No	No	No		No	No	No	Yes	No	No			No	No	No	No	No	No	No	No	No	No	No	No	No	No	No	No	No		No
223	2017-09-28	Female	No	11	No	No	No	No	No	No	No	No	No	No	No	No	No	No	No	Yes	No		No	No	No	Yes	No	No			No	No	No	No	No	No	No	No	No	No	No	No	No	No	No	No	No		No
224	2017-09-28	Male		42	No	No	No	No	No	No	No	No	No	No	No	No	No	No	No	Yes	No		No	No	No	Yes	No	No			No	No	No	No	No	No	No	No	No	No	No	No	No	No	No	No	No		No
225	2017-10-04	Female	No	18	No	No	No	No	No	No	No	No	No	No	No	No	No	No	No	Yes	No		No	No	No	Yes	No	Yes	2017-09-10		Yes	No	No	No	Yes	Yes	Yes	No	Yes	No	No	No	No	No	No	No	No		No
226	2017-10-04	Female	No	18	No	No	No	No	No	No	No	No	No	No	No	No	No	No	No	Yes	No		No	No	No	Yes	No	Yes	2017-09-15		Yes	Yes	No	Yes	Yes	Yes	No	No	Yes	Yes	No	No	No	No	Yes	No	No		No
227	2017-10-04	Male		24	No	No	No	No	No	No	No	No	No	No	No	No	No	No	No	Yes	No		No	No	No	Yes	No	Yes	2017-08-29		No	No	Yes	Yes	Yes	Yes	Yes	Yes	Yes	Yes	Yes	No	Yes	No	Yes	No	No		No
228	2017-10-04	Female	No	14	No	No	No	No	No	No	No	No	No	No	No	No	No	No	No	Yes	No		No	No	No	Yes	No	Yes	2017-09-15		No	Yes	No	No	Yes	Yes	Yes	Yes	Yes	No	Yes	No	No	No	No	No	No		No
229	2017-10-04	Female	No	2	No	No	No	No	No	No	No	No	No	Yes	No	No	No	No	No	No	No		No	No	No	Yes	No	Yes	2017-08-01		No	No	No	No	No	No	No	Yes	No	No	No	No	Yes	No	No	No	No		No
230	2017-10-04	Male		21	No	No	No	No	No	No	No	No	No	No	No	No	No	No	No	Yes	No		No	No	No	Yes	No	No			No	No	No	No	No	No	No	No	No	No	No	No	No	No	No	No	No		No
231	2017-10-04	Female	Yes	18	No	No	No	No	No	No	No	No	No	No	No	No	No	No	No	Yes	No		No	No	No	Yes	No	Yes	2017-08-02		No	Yes	Yes	No	Yes	No	No	Yes	Yes	No	No	No	No	No	No	No	No		No
232	2017-10-05	Male		20	No	No	No	No	No	No	No	No	No	No	No	No	No	No	No	Yes	No		No	No	No	Yes	No	No			No	No	No	No	No	No	No	No	No	No	No	No	No	No	No	No	No		No
233	2017-10-05	Female	No	14	No	Yes	No	No	No	No	No	No	No	No	No	No	No	No	No	No	No		No	No	No	Yes	No	No			No	No	No	No	No	No	No	No	No	No	No	No	No	No	No	No	No		No
234	2017-10-05	Male		3	No	No	No	No	No	No	No	No	No	No	No	No	No	No	No	Yes	No		No	No	No	Yes	No	No			No	No	No	No	No	No	No	No	No	No	No	No	No	No	No	No	No		No
235	2017-10-05	Male		19	No	No	No	No	No	No	No	No	No	No	No	No	No	No	No	Yes	No		No	No	No	Yes	No	No			No	No	No	No	No	No	No	No	No	No	No	No	No	No	No	No	No		No
236	2017-10-05	Male		10	No	Yes	No	No	Yes	No	No	No	No	No	No	No	No	No	No	No	No		No	No	No	Yes	No	No			No	No	No	No	No	No	No	No	No	No	No	No	No	No	No	No	No		No
237	2017-10-05	Male		22	No	No	No	No	No	No	No	No	No	No	No	No	No	No	No	Yes	No		No	No	No	Yes	No	Yes	2017-09-24		No	No	No	No	No	No	Yes	Yes	Yes	No	No	No	Yes	No	No	No	No		No
238	2017-10-05	Female	No	2	No	No	No	No	No	No	No	No	No	No	No	No	No	No	No	Yes	No		No	No	No	Yes	No	No			No	No	No	No	No	No	No	No	No	No	No	No	No	No	No	No	No		No
239	2017-10-05	Female	No	30	No	No	No	No	No	No	No	No	No	No	No	No	No	No	No	Yes	No		Yes	No	No	No	No	No			No	No	No	No	No	No	No	No	No	No	No	No	No	No	No	No	No		No
240	2017-10-05	Male		21	No	No	No	No	No	No	No	No	No	No	No	No	No	No	No	Yes	No		Yes	No	No	No	No	Yes	2017-07-25		No	Yes	No	No	Yes	Yes	Yes	Yes	Yes	No	Yes	Yes	Yes	Yes	Yes	No	No		No
241	2017-10-06	Female	No	77	No	No	No	No	No	No	No	No	No	No	No	No	No	No	No	Yes	No		Yes	No	No	No	No	No			No	No	No	No	No	No	No	No	No	No	No	No	No	No	No	No	No		No
242	2017-10-06	Male		40	No	Yes	No	No	Yes	No	No	No	No	Yes	No	No	No	No	No	No	No		Yes	No	No	No	No	No			No	No	No	No	No	No	No	No	No	No	No	No	No	No	No	No	No		No
243	2017-10-06	Male		24	No	No	No	No	No	No	No	No	No	No	No	No	No	No	No	Yes	No		No	No	No	Yes	No	No			No	No	No	No	No	No	No	No	No	No	No	No	No	No	No	No	No		No
244	2107-10-07	Male			Yes	No	No	No	No	No	No	No	No	No	No	No	No	No	No	Yes	No		No	No	No	Yes	No	No			No	No	No	No	No	No	No	No	No	No	No	No	No	No	No	No	No		No
245	2107-10-07	Male		27	No	No	No	No	No	No	No	No	No	No	No	No	No	No	No	No	No	GOUT	No	No	No	Yes	No	No			No	No	No	No	No	No	No	No	No	No	No	No	No	No	No	No	No		No
246	2017-10-07	Male		27	No	No	No	No	No	No	No	No	No	No	No	No	No	No	No	Yes	No		No	No	No	Yes	No	No			No	No	No	No	No	No	No	No	No	No	No	No	No	No	No	No	No		No
247	2017-10-07	Female	No	55	No	No	No	No	Yes	No	No	No	No	No	No	No	No	No	No	No	No		No	No	No	Yes	No	No			No	No	No	No	No	No	No	No	No	No	No	No	No	No	No	No	No		No
248	2017-10-07	Female	No	58	No	Yes	No	No	Yes	No	No	No	No	Yes	No	No	No	No	No	No	No		No	No	No	Yes	No	No			No	No	No	No	No	No	No	No	No	No	No	No	No	No	No	No	No		No
249	2017-10-07	Female	No	11	No	No	No	No	No	No	No	No	No	No	No	No	No	No	No	Yes	No		No	No	No	Yes	No	Yes	2017-09-21		No	No	No	No	No	No	No	Yes	No	No	No	No	No	No	No	No	No	FEVER	No
250	2017-10-07	Female	No	7	No	No	No	No	No	No	No	No	No	No	No	No	No	No	No	Yes	No		No	No	No	Yes	No	No			No	No	No	No	No	No	No	No	No	No	No	No	No	No	No	No	No		No
251	2017-10-07	Male		6	No	No	No	No	No	No	No	No	No	No	No	No	No	No	No	Yes	No		No	No	No	Yes	No	Yes	2017-09-29		No	No	No	No	No	No	No	No	No	No	No	No	No	No	No	No	No	FEVER	No
252	2017-10-07	Male		52	No	Yes	No	No	No	No	No	No	No	No	No	No	No	No	No	No	No	GOUT	No	No	No	Yes	No	Yes	2017-09-14		No	No	No	No	No	No	No	No	No	No	No	No	No	No	No	No	No	FEVER	No
253	2017-10-07	Female	No	20	No	No	No	No	No	No	No	No	No	No	No	No	No	No	No	Yes	No		No	No	No	Yes	No	No			No	No	No	No	No	No	No	No	No	No	No	No	No	No	No	No	No		No
[truncated: 42 more columns]
