# Supplementary material for: Identification of risk factors and mosquito vectors associated with dengue virus infection in American Samoa, 2017
Source: PLOS Glob Public Health. 2023 Jul 7;3(7):e0001604. doi: 10.1371/journal.pgph.0001604 (PMC10328243; doi:10.1371/journal.pgph.0001604)
Supplement: S2 Data — (XLSX) [file pgph.0001604.s002.xlsx]

## Sheet: household data
UniqueKey	int_date	HouseholdCount	house_type	screens	HomeAirCon	windows	MosquitoCoils1	BurningCocoHusks	LemonGrass	citronella	citronella1	income	Septic_tank	Water_Piped_ASPA	Water_Piped_village	Water_RainWater	Water_BottledWater	Water_other	WaterStorage	CoveredContainer	Removedmosbreedingsites	removedmosbreedingsitesDK
1	2017-10-03	2	One story	All	Yes, only in the bedroom at night	Daytime only	No	No	No	No	Yes	$15,000-$25,000	Yes	Yes	No	No	No	No	No	Missing	Missing	Yes
2	2017-09-26	10	One story	All	Yes, only in the bedroom at night	Never	No	No	No	No	Yes	Decline to answer	No	Yes	No	No	No	No	No	Missing	No	No
3	2017-09-25	7	One story	None	No	Always	No	No	No	No	No	$5,000-$10,000	Don't know	Yes	No	Yes	No	No	Yes	Yes	No	No
4	2017-09-28	6	One story	None	No	Always	Yes	No	No	No	No	$10,000-$15,000	No	Yes	No	No	No	No	Yes	Yes	Yes	No
5	2017-10-06	6	One story	Some	No	Daytime only	No	No	No	No	No	Decline to answer	Don't know	No	Yes	No	No	No	Yes	Yes	Yes	No
6	2017-09-25	5	Apartment	None	Yes, in all rooms	Daytime only	No	No	No	No	No	$10,000-$15,000	Don't know	Yes	No	No	No	No	No	Missing	No	No
7	2017-10-07	6	One story	Some	Yes, in all rooms	Always	No	No	No	No	Yes	$15,000-$25,000	Yes	Yes	No	No	No	No	No	Missing	No	No
8	2017-09-29	6	One story	All	Yes, only in the bedroom at night	Never	Yes	No	No	No	Yes	>$50,000	Yes	Yes	No	No	No	No	Yes	Yes	Yes	No
9	2017-10-07	5	One story	Some	No	Daytime only	No	No	No	No	Yes	$10,000-$15,000	Yes	Yes	No	No	No	No	No	Missing	Missing	No
10	2017-09-30	12	Two story	All	Yes, in all rooms	Daytime only	No	No	No	No	Yes	$25,000-$50,000	No	Yes	No	No	No	No	No	Missing	No	No
11	2017-10-05	4	Two story	All	No	Always	No	No	No	No	No	Decline to answer	Yes	Yes	No	No	No	No	Yes	Yes	Missing	Yes
12	2017-09-28	3	One story	All	No	Night-time only	Yes	No	No	No	Yes	$15,000-$25,000	Don't know	Yes	No	No	No	No	No	Missing	No	No
13	2017-10-02	5	One story	All	Yes, only in the bedroom at night	Never	No	No	No	No	No	Decline to answer	No	Yes	No	No	No	No	No	Missing	Missing	Yes
14	2017-10-04	1	One story	Some	No	Never	No	No	No	No	Yes	$10,000-$15,000	No	No	Yes	No	No	No	No	Missing	Yes	No
15	2017-09-30	8	One story	All	Yes, in all rooms	Daytime only	Yes	No	No	No	No	$15,000-$25,000	Yes	Yes	No	No	No	No	No	Missing	Yes	No
16	2017-09-30	6	One story	All	No	Never	Yes	No	No	No	No	$25,000-$50,000	Yes	Yes	No	No	No	No	No	Missing	No	No
17	2017-10-04	2	One story	All	No	Never	No	No	No	No	No	<$5,000	Yes	Yes	No	No	No	No	No	Missing	No	No
18	2017-10-04	7	One story	All	No	Never	No	Yes	No	No	Yes	$25,000-$50,000	Yes	Yes	No	No	Yes	No	No	Missing	Yes	No
19	2017-10-02	7	Apartment	All	Yes, only in the bedroom at night	Daytime only	No	No	No	No	No	$15,000-$25,000	Don't know	Yes	No	No	No	No	Yes	Yes	No	No
20	2017-10-04	3	One story	All	No	Never	No	No	No	No	Yes	$10,000-$15,000	No	Yes	No	No	No	No	No	Missing	Yes	No
21	2017-10-05	6	One story	All	Yes, only in the bedroom at night	Daytime only	No	No	No	No	Yes	Decline to answer	Yes	Yes	No	No	No	No	No	Missing	Yes	No
22	2017-10-04	1	One story	All	Yes, only in the bedroom at night	Never	No	No	No	No	Yes	$15,000-$25,000	No	No	Yes	No	No	No	Yes	Yes	Yes	No
23	2017-10-02	7	One story	All	No	Always	Yes	Yes	No	No	Yes	$10,000-$15,000	Yes	Yes	No	Yes	No	No	No	Missing	No	No
24	2017-09-27	5	One story	All	No	Never	Yes	No	No	No	Yes	$10,000-$15,000	No	Yes	No	No	No	No	Yes	Yes	Yes	No
25	2017-10-06	5	One story	All	No	Daytime only	No	No	No	No	Yes	$15,000-$25,000		Yes	Yes	No	No	No	Yes	Yes	No	No
26	2017-10-02	5	One story	All	Yes, only in the bedroom at night	Never	No	No	No	No	Yes	$15,000-$25,000	Yes	Yes	No	No	No	No	No	Missing	No	No
27	2017-10-05	4	One story	All	Yes, only in the bedroom at night	Never	Yes	No	No	No	Yes	>$50,000	Yes	Yes	No	No	Yes	No	No	Missing	No	No
28	2017-10-03	8	Apartment	None	No	Never	No	No	No	No	No	$5,000-$10,000	No	Yes	No	No	No	No	No	Missing	No	No
29	2017-10-02	8	One story	All	Yes, only in the bedroom at night	Daytime only	Yes	No	No	No	Yes	$10,000-$15,000	No	Yes	No	No	No	No	Yes	Yes	Yes	No
30	2017-10-05	6	One story	Some	No	Always	No	No	No	No	Yes	$5,000-$10,000	No	Yes	No	No	No	No	No	Missing	No	No
31	2017-10-02	5	One story	All	Yes, only in the bedroom at night	Never	No	No	No	No	Yes	$15,000-$25,000	Don't know	Yes	No	No	No	No	No	Missing	No	No
32	2017-09-25	6	Two story	All	Yes, only in the bedroom at night	Never	No	No	No	No	Yes	$15,000-$25,000	Yes	Yes	No	No	No	No	No	Missing	Missing	Yes
33	2017-09-25	6	One story	Some	Yes, only in the bedroom at night	Always	No	No	No	No	No	Decline to answer	No	Yes	No	No	No	No	No	Missing	No	No
34	2017-09-29	6	One story	All	No	Always	Yes	No	No	No	No	$5,000-$10,000	Yes	Yes	No	No	No	No	Yes	Yes	Yes	No
35	2017-09-27	7	Two story	All	Yes, only in the bedroom at night	Never	No	No	No	No	Yes	$10,000-$15,000	No	Yes	No	No	No	No	No	Missing	No	No
36	2017-10-07	5	One story	All	Yes, in all rooms	Never	Yes	No	No	No	Yes	$15,000-$25,000	Yes	Yes	No	No	No	No	No	Missing	No	No
37	2017-09-25	8	One story	All	Yes, only in the bedroom at night	Never	No	No	No	No	No	Decline to answer	Don't know	Yes	No	No	No	No	Yes	Yes	No	No
38	2017-09-25	4	One story	All	Yes, only in the bedroom at night	Never	Yes	No	Yes	No	No	$25,000-$50,000	No	Yes	No	No	No	No	No	Missing	Yes	No
39	2017-10-02	9	Apartment	All	Yes, only in the bedroom at night	Daytime only	No	No	No	No	Yes	$10,000-$15,000	No	Yes	No	No	No	No	Yes	Yes	No	No
40	2017-10-02	7	Two story	All	Yes, only in the bedroom at night	Daytime only	Yes	No	No	No	No	$25,000-$50,000	No	Yes	No	No	Yes	No	No	Missing	Yes	No
41	2017-10-07	2	One story	All	No	Never	No	No	No	No	Yes	$5,000-$10,000	Yes	Yes	No	No	No	No	No	Missing	No	No
42	2017-09-30	9	One story	All	Yes, only in the bedroom at night	Never	No	No	No	No	Yes	$25,000-$50,000	Yes	Yes	No	No	No	No	Yes	No	No	No
43	2017-09-30	6	One story	All	Yes, only in the bedroom at night	Never	No	No	No	No	Yes	$15,000-$25,000	Yes	Yes	No	No	No	No	No	Missing	No	No
44	2017-10-03	1	Apartment	All	No	Daytime only	No	No	No	No	No	Decline to answer	No	Yes	No	No	No	No	Yes	Missing	Missing	Yes
45	2017-10-02	1	One story	All	Yes, only in the bedroom at night	Daytime only	No	No	No	No	Yes	<$5,000	Yes	Yes	No	No	No	No	No	Missing	No	No
46	2017-10-06	4	One story	None	Yes, only in the bedroom at night	Never	No	No	No	No	Yes	$10,000-$15,000	Yes	No	Yes	No	No	No	No	Missing	No	No
47	2017-10-06	11	One story	All	No	Always	No	No	No	No	Yes	Decline to answer	No	No	Yes	No	No	No	No	Missing	Yes	No
48	2017-09-29	7	One story	All	No	Daytime only	Yes	Yes	No	No	No	$5,000-$10,000	Yes	Yes	No	No	No	No	No	Missing	Yes	No
49	2017-10-03	12	One story	All	No	Daytime only	Yes	No	No	No	Yes	$15,000-$25,000	Yes	Yes	No	No	No	No	Yes	Yes	Yes	No
50	2017-09-30	4	One story	All	No	Daytime only	No	No	No	No	No	$10,000-$15,000	No	Yes	Yes	No	No	No	No	Missing	Yes	No
51	2017-09-27	6	One story	All	No	Never	No	No	No	No	Yes	<$5,000	No	Yes	No	No	No	No	No	Missing	No	No
52	2017-10-05	4	Two story	All	Yes, only in the bedroom at night	Never	No	No	No	No	Yes	Decline to answer	Yes	Yes	No	No	No	No	Yes	Yes	Missing	Yes
53	2017-10-03	9	Two story	Some	No	Daytime only	Yes	No	No	No	No	Decline to answer	Don't know	Yes	No	No	No	No	Yes	Yes	Yes	No
54	2017-09-29	2	One story	All	No	Daytime only	No	No	No	No	No	$10,000-$15,000	Yes	Yes	No	No	No	No	Yes	Yes	Yes	No
55	2017-10-03	6	Two story	All	Yes, only in the bedroom at night	Daytime only	No	No	No	No	Yes	$25,000-$50,000	Yes	Yes	No	No	No	No	Yes	Yes	No	No
56	2017-09-30	12	Apartment	All	No	Daytime only	Yes	No	No	No	No	$10,000-$15,000	Yes	Yes	No	No	No	No	No	Missing	Yes	No
57	2017-10-03	16	One story	Some	No	Always	No	No	No	No	Yes	$10,000-$15,000	No	Yes	No	No	No	No	No	Missing	Yes	No
58	2017-09-27	7	One story	Some	Yes, only in the bedroom at night	Never	Yes	No	No	No	Yes	$25,000-$50,000	Yes	Yes	No	No	No	No	Yes	Yes	No	No
59	2017-09-30	11	One story	All	Yes, only in the bedroom at night	Never	Yes	No	No	No	Yes	$15,000-$25,000	Yes	Yes	No	No	No	No	No	Missing	No	No
60	2017-10-04	8	Two story	All	No	Daytime only	Yes	No	No	No	Yes	$10,000-$15,000	No	No	Yes	No	Yes	No	No	Missing	No	No
61	2017-10-03	3	Apartment	All	No	Never	No	No	No	No	No	$10,000-$15,000	No	Yes	No	No	No	No	No	Missing	No	No
62	2017-10-03	7	One story	All	No	Daytime only	Yes	Yes	No	No	Yes	>$50,000	No	Yes	Yes	No	No	No	No	Missing	No	No
63	2017-09-27	4	One story	All	Yes, in all rooms	Never	No	No	No	Yes	Yes	>$50,000	No	Yes	No	No	No	No	No	Missing	No	No
64	2017-09-25	8	One story	All	Yes, only in the bedroom at night	Never	No	No	No	No	Yes	Decline to answer	Don't know	Yes	No	No	No	No	Yes	Yes	No	No
65	2017-09-30	8	One story	All	No	Never	Yes	No	No	No	Yes	$15,000-$25,000	Yes	Yes	No	No	No	No	No	Missing	No	No
66	2017-09-27	9	One story	None	No	Always	No	No	No	No	Yes	$10,000-$15,000	No	Yes	No	No	No	No	Yes	Yes	No	No
67	2017-09-25	8	One story	All	No	Daytime only	No	No	No	No	No	>$50,000	No	Yes	No	No	No	No	Yes	Yes	No	No
68	2017-09-26	3	One story	All	No	Daytime only	No	No	No	No	No	$10,000-$15,000	Yes	Yes	No	No	No	No	Yes	Yes	Yes	No
69	2017-10-07	7	One story	All	No	Never	No	No	No	No	No	$10,000-$15,000	Yes	Yes	No	No	No	No	No	Missing	No	No
70	2017-10-03	3	One story	All	No	Daytime only	No	No	No	No	Yes	$25,000-$50,000	Yes	Yes	No	No	No	No	Yes	Yes	Yes	No
71	2017-09-28	8	One story	All	No	Never	No	No	No	No	No	$10,000-$15,000	No	Yes	No	No	No	No	No	Missing	No	No
72	2017-09-28	3	One story	All	Yes, only in the bedroom at night	Always	No	No	No	No	No	$10,000-$15,000	No	Yes	No	No	No	No	No	Missing	No	No
73	2017-10-03	7	Two story	Some	No	Night-time only	Yes	No	No	No	No	$15,000-$25,000	No	Yes	No	No	No	No	No	Missing	Yes	No
74	2017-10-02	6	Two story	All	Yes, only in the bedroom at night	Never	No	No	No	No	Yes	>$50,000	No	Yes	No	No	No	No	Yes	Yes	No	No
75	2017-09-30	5	One story	All	Yes, only in the bedroom at night	Never	No	No	No	No	Yes	$25,000-$50,000	Yes	Yes	No	No	No	No	No	Missing	No	No
76	2017-09-27	3	One story	All	No	Always	Yes	No	No	No	Yes	$5,000-$10,000	No	Yes	No	No	No	No	No	Missing	No	No
77	2017-10-04	9	One story	All	Yes, only in the bedroom at night	Never	Yes	No	No	No	Yes	$10,000-$15,000	No	Yes	Yes	No	Yes	No	No	Missing	No	No
78	2017-09-30	4	One story	All	No	Always	Yes	No	No	No	Yes	$5,000-$10,000	Yes	Yes	No	No	No	No	Yes	No	No	No
79	2017-09-26	13	One story	All	Yes, only in the bedroom at night	Never	No	No	No	No	Yes	<$5,000	No	Yes	No	No	No	No	Yes	Yes	Yes	No
80	2017-09-28	3	One story	Some	No	Always	Yes	No	No	No	Yes	$5,000-$10,000	No	Yes	No	No	No	No	Yes	Yes	No	No
81	2017-09-28	6	One story	All	No	Never	No	No	No	No	Yes	$10,000-$15,000	No	Yes	No	No	No	No	No	Missing	No	No
82	2017-09-26	6	One story	All	Yes, only in the bedroom at night	Never	No	No	No	No	No	Decline to answer	Yes	Yes	No	No	No	No	Yes	Yes	Yes	No
83	2017-09-30	3	One story	All	Yes, only in the bedroom at night	Always	No	No	No	No	No	$10,000-$15,000	No	Yes	No	No	No	No	No	Missing	No	No
84	2017-10-05	4	One story	All	Yes, only in the bedroom at night	Always	No	No	No	No	Yes	Decline to answer	Yes	Yes	No	No	No	No	Yes	Yes	No	No
85	2017-09-27	3	One story	All	No	Never	No	No	No	No	Yes	$10,000-$15,000	Don't know	Yes	No	No	No	No	No	Missing	No	No
86	2017-10-05	5	One story	All	Yes, only in the bedroom at night	Daytime only	No	No	No	No	No	$25,000-$50,000	No	Yes	No	No	No	Yes	No	Missing	Yes	No
87	2017-09-27	1	One story	Some	No	Always	No	No	No	No	Yes	$5,000-$10,000	Yes	Yes	No	No	No	No	Yes	Yes	No	No
88	2017-10-05	6	One story	All	Yes, only in the bedroom at night	Never	No	No	No	No	Yes	$15,000-$25,000	No	Yes	No	No	Yes	No	No	Missing	No	No
89	2017-09-27	4	One story	All	No	Never	Yes	No	No	No	Yes	$5,000-$10,000	Yes	Yes	No	No	No	No	Yes	Yes	No	No
90	2017-09-28	7	One story	None	No	Always	Yes	No	No	No	Yes	$15,000-$25,000	No	Yes	No	No	No	No	Yes	Yes	Missing	Yes
91	2017-09-25	7	Two story	All	Yes, only in the bedroom at night	Daytime only	No	No	No	No	Yes	>$50,000	No	Yes	No	No	No	No	Yes	Yes	Yes	No
92	2017-10-06	7	One story	Some	No	Daytime only	Yes	No	No	No	No	<$5,000	No	No	Yes	No	Yes	No	No	Missing	Yes	No
93	2017-10-07	5	Two story	All	Yes, only in the bedroom at night	Always	Yes	No	Yes	Yes	Yes	Decline to answer	Yes	Yes	No	No	No	No	No	Missing	Yes	No
94	2017-09-28	5	One story	All	Yes, only in the bedroom at night	Never	No	No	No	No	Yes	$15,000-$25,000	No	Yes	No	No	No	No	No	Missing	Yes	No
95	2017-09-29	7	One story	None	No	Always	Yes	No	No	No	Yes	$5,000-$10,000	No	Yes	No	No	No	No	No	Missing	No	No
96	2017-09-27	7	One story	None	Yes, in all rooms	Always	No	No	No	No	Yes	$10,000-$15,000	No	Yes	No	No	No	No	No	Missing	No	No
